# Supplementary material for: Integrated Multiomics Unravels Hedgehog (HH) Signaling Characteristics in Pancreatic Cancer (PC) and DCBLD2 Regulates HH Signaling to Drive PC Progression
Source: Hum Mutat. 2025 Dec 11;2025:4806397. doi: 10.1155/humu/4806397 (PMC12714175; doi:10.1155/humu/4806397)
Supplement: Supplementary file 1 — Supporting Information 1 Figure S1: The quality control of scRNA‐seq data. Figure S2: UMAP plot of cell subset annotations based on Human Primary Cell Atlas Data. Figure S3: The expression of the typical marker gene in each cell cluster. Figure S4: The percentage of each cell subset in the total number of cells. [file HUMU-2025-4806397-s003.zip]

Archive with 5 entries (4 files):
- Supporting Information 1/
- Supporting Information 1/Figure S1.pdf
- Supporting Information 1/Figure S2.pdf
- Supporting Information 1/Figure S3.pdf
- Supporting Information 1/Figure S4.pdf
