# Supplementary material for: Integrated Multiomics Unravels Hedgehog (HH) Signaling Characteristics in Pancreatic Cancer (PC) and DCBLD2 Regulates HH Signaling to Drive PC Progression
Source: Hum Mutat. 2025 Dec 11;2025:4806397. doi: 10.1155/humu/4806397 (PMC12714175; doi:10.1155/humu/4806397)
Supplement: Supplementary file 2 — Supporting Information 2 Table S1: Hedgehog signaling–related genes. Table S2: The primer sequences of SERPINB3, LY6D, DCBLD2, and ANLN. Table S3: The prognosis‐linked HRDEGs were screened using univariable Cox regression. [file HUMU-2025-4806397-s001.zip › Supporting Information 2/Table S1.xlsx]

## Sheet: Hedgehog signaling-related gene
Hedgehog signaling-related genes
CSNK1A1L
CSNK1A1
CSNK1D
CSNK1E
CSNK1G2
CSNK1G3
FBXW11
GAS1
STK36
GLI1
GLI2
GLI3
GSK3B
BMP8A
IHH
LRP2
DHH
WNT16
SUFU
RAB23
CSNK1G1
WNT4
PRKACA
PRKACB
PRKACG
PRKX
PTCH1
HHIP
SHH
BMP2
BMP4
BMP5
BMP6
BMP7
BMP8B
SMO
WNT1
WNT2
WNT3
WNT5A
WNT6
WNT7A
WNT7B
WNT8A
WNT8B
WNT10B
WNT11
WNT2B
WNT9A
WNT9B
ZIC2
WNT10A
WNT5B
PTCH2
BTRC
WNT3A
