# Supplementary material for: Integrated Multiomics Unravels Hedgehog (HH) Signaling Characteristics in Pancreatic Cancer (PC) and DCBLD2 Regulates HH Signaling to Drive PC Progression
Source: Hum Mutat. 2025 Dec 11;2025:4806397. doi: 10.1155/humu/4806397 (PMC12714175; doi:10.1155/humu/4806397)
Supplement: Supplementary file 2 — Supporting Information 2 Table S1: Hedgehog signaling–related genes. Table S2: The primer sequences of SERPINB3, LY6D, DCBLD2, and ANLN. Table S3: The prognosis‐linked HRDEGs were screened using univariable Cox regression. [file HUMU-2025-4806397-s001.zip › Supporting Information 2/Table S2.xlsx]

## Sheet: Gene primer
ANLN-Forward primer	AACTGCTGGAGCGAACCCGT
ANLN-Reverse primer	GCTCGCTTAGCATGAGTCAT
DCBLD2 -Forward primer	GTCGTGCCCCAAAATTTACG
DCBLD2 -Reverse primer	CAGCGCTACATCTTTGGTTAC
LY6D -Forward primer	CTCGCTTCTGCAAGACCACG
LY6D -Reverse primer	GGCACCCCCGTTGCGGCT
SERPINB3 -Forward primer	GTCGATTTACACTTACCTCGG
SERPINB3-Reverse primer	GACTAATTGCATCTACGGGG
