# Supplementary material for: Integrated Multiomics Unravels Hedgehog (HH) Signaling Characteristics in Pancreatic Cancer (PC) and DCBLD2 Regulates HH Signaling to Drive PC Progression
Source: Hum Mutat. 2025 Dec 11;2025:4806397. doi: 10.1155/humu/4806397 (PMC12714175; doi:10.1155/humu/4806397)
Supplement: Supplementary file 2 — Supporting Information 2 Table S1: Hedgehog signaling–related genes. Table S2: The primer sequences of SERPINB3, LY6D, DCBLD2, and ANLN. Table S3: The prognosis‐linked HRDEGs were screened using univariable Cox regression. [file HUMU-2025-4806397-s001.zip › Supporting Information 2/Table S3.xlsx]

## Sheet: Prognosis-linked HRDEGs
gene	HR	95%CI-low	95%CI-high	p-value
LOXL2	1.36795	1.03803	1.80274	0.0260802
AHNAK2	1.36578	1.04756	1.78066	0.0212644
IGFL2	1.2957	1.01565	1.65297	0.0370722
TSPAN7	0.756462	0.583604	0.980518	0.0349792
CDH3	1.49777	1.10947	2.02198	0.00832906
ATP2A3	0.514543	0.344318	0.768923	0.00118696
GJB2	1.36989	1.02077	1.8384	0.0359983
ADAMTS12	1.39107	1.02825	1.8819	0.0323023
WNT2	1.34888	1.01522	1.7922	0.0390017
SCEL	1.2435	1.02622	1.50678	0.0261439
COL12A1	1.25767	1.00462	1.57445	0.0454793
PLAU	1.64276	1.19526	2.25779	0.00221902
NOX4	1.42316	1.03731	1.95253	0.0287429
MET	1.99169	1.39563	2.84232	0.000146422
ZBED2	1.41966	1.10257	1.82796	0.00658708
ITGA3	1.73892	1.238	2.44252	0.00141529
FN1	1.23273	1.00352	1.51429	0.0462102
GPR87	1.56178	1.25213	1.948	7.67969e-05
EPHX2	0.695003	0.494816	0.976181	0.035813
KRT16	1.19075	1.00574	1.40978	0.0427186
GJB4	1.58591	1.16731	2.1546	0.0031837
LAMC2	1.32039	1.04248	1.67239	0.0211655
KRT19	1.45939	1.05533	2.01816	0.0222792
DKK1	1.43879	1.18146	1.75215	0.000296165
COL17A1	1.2085	1.00201	1.45754	0.0475895
SFTA2	1.35901	1.03727	1.78054	0.0260509
SERPINB5	1.29928	1.05479	1.60044	0.0138369
PTGES	1.60923	1.17217	2.20925	0.0032562
ANLN	1.83911	1.34165	2.52101	0.000152832
FAM83A	1.3532	1.11881	1.63669	0.00182826
KRT17	1.21579	1.02562	1.44122	0.0243582
GJB3	1.56517	1.09955	2.22797	0.012892
MUC16	1.2546	1.05176	1.49657	0.0117068
LAMA3	1.42812	1.07779	1.89232	0.0130781
XDH	1.29737	1.00552	1.67394	0.045251
APOL1	1.58168	1.15862	2.15924	0.0038892
CDA	1.44246	1.10175	1.88853	0.00770321
KRT7	1.60221	1.18094	2.17376	0.00245834
DCBLD2	1.87169	1.38648	2.5267	4.23526e-05
ITGA2	1.38694	1.04384	1.84281	0.024078
ITGB6	1.52808	1.18226	1.97506	0.00120005
MYEOV	1.26633	1.02136	1.57007	0.0313487
EREG	1.4552	1.16441	1.81862	0.000973117
KRT6A	1.22362	1.07311	1.39525	0.00258222
WNT7A	1.35461	1.06126	1.72906	0.0147927
COL8A1	1.30561	1.00587	1.69467	0.0450785
PTPRR	1.30389	1.02381	1.6606	0.031499
VCAN	1.27119	1.01701	1.5889	0.0350193
IL20RB	1.51999	1.2447	1.85616	4.0056e-05
KLK10	1.25102	1.01954	1.53506	0.0319293
COL3A1	1.26537	1.0063	1.59114	0.0440422
LIPH	1.34584	1.00767	1.79749	0.0442478
PSCA	1.19399	1.03727	1.3744	0.0135256
FGFBP1	1.31416	1.06933	1.61503	0.00939619
SLC6A14	1.17869	1.01354	1.37076	0.0327996
LY6D	1.36881	1.15689	1.61954	0.00025402
S100A2	1.33443	1.13641	1.56695	0.00043116
PCSK1N	0.694906	0.553248	0.872836	0.00175233
MFAP5	1.25284	1.00677	1.55905	0.0433412
MMP7	1.2658	1.02734	1.55963	0.0268837
ARL14	1.24447	1.00401	1.54251	0.0458757
MMP12	1.27281	1.0573	1.53226	0.0108155
GABRP	1.22504	1.05315	1.42498	0.00850485
DSG3	1.25741	1.05952	1.49227	0.00874986
SERPINB3	1.23093	1.07468	1.40989	0.00270074
CXCL5	1.24117	1.0452	1.47389	0.0137318
SPRR1B	1.23612	1.04474	1.46256	0.0135119
DHRS9	1.18897	1.02364	1.38099	0.0234594
