# Supplementary material for: Integrated Multiomics Unravels Hedgehog (HH) Signaling Characteristics in Pancreatic Cancer (PC) and DCBLD2 Regulates HH Signaling to Drive PC Progression
Source: Hum Mutat. 2025 Dec 11;2025:4806397. doi: 10.1155/humu/4806397 (PMC12714175; doi:10.1155/humu/4806397)
Supplement: Supplementary file 3 — Supporting Information 3 Supplementary raw data and images. The raw data and images generated in this study are uploaded to a zip file named “Raw data and images.” The raw data include data from PCR, CCK‐8, scratch, and Transwell invasion assays. The raw images also include images from the scratch and transwell invasion assays. [file HUMU-2025-4806397-s002.zip]

Archive with 33 entries (26 files):
- Raw data and images/
- Raw data and images/Raw data/
- Raw data and images/Raw data/CCK-8 results (BxPC-3 cells).xlsx
- Raw data and images/Raw data/CCK-8 results (PANC-1 cells).xlsx
- Raw data and images/Raw data/PCR results (BxPC-3 cells).xlsx
- Raw data and images/Raw data/PCR results (PANC-1 cells).xlsx
- Raw data and images/Raw data/Scratch results (BxPC-3 cells).xlsx
- Raw data and images/Raw data/Scratch results (PANC-1 cells).xlsx
- Raw data and images/Raw data/Transwell results (BxPC-3 cells).xlsx
- Raw data and images/Raw data/Transwell results (PANC-1 cells).xlsx
- Raw data and images/Raw images/
- Raw data and images/Raw images/Figure 14I/
- Raw data and images/Raw images/Figure 14I/siNC Day-0 (PANC1).tif
- Raw data and images/Raw images/Figure 14I/siNC Day-1 (PANC1).tif
- Raw data and images/Raw images/Figure 14I/siRNA#1 Day-0 (PANC1).tif
- Raw data and images/Raw images/Figure 14I/siRNA#1 Day-1 (PANC1).tif
- Raw data and images/Raw images/Figure 14I/siRNA#2 Day-0 (PANC1).tif
- Raw data and images/Raw images/Figure 14I/siRNA#2 Day-1 (PANC1).tif
- Raw data and images/Raw images/Figure 14J/
- Raw data and images/Raw images/Figure 14J/siNC Day-0 (BxPC3).tif
- Raw data and images/Raw images/Figure 14J/siNC Day-1 (BxPC3).tif
- Raw data and images/Raw images/Figure 14J/siRNA#1 Day-0 (BxPC3).tif
- Raw data and images/Raw images/Figure 14J/siRNA#1 Day-1 (BxPC3).tif
- Raw data and images/Raw images/Figure 14J/siRNA#2 Day-0 (BxPC3).tif
- Raw data and images/Raw images/Figure 14J/siRNA#2 Day-1 (BxPC3).tif
- Raw data and images/Raw images/Figure 14K/
- Raw data and images/Raw images/Figure 14K/siNC (PANC1).tif
- Raw data and images/Raw images/Figure 14K/siRNA#1 (PANC1).tif
- Raw data and images/Raw images/Figure 14K/siRNA#2 (PANC1).tif
- Raw data and images/Raw images/Figure 14L/
- Raw data and images/Raw images/Figure 14L/siNC (BxPC3).tif
- Raw data and images/Raw images/Figure 14L/siRNA#1 (BxPC3).tif
- Raw data and images/Raw images/Figure 14L/siRNA#2 (BxPC3).tif
