# Supplementary material for: Integrated Multiomics Unravels Hedgehog (HH) Signaling Characteristics in Pancreatic Cancer (PC) and DCBLD2 Regulates HH Signaling to Drive PC Progression
Source: Hum Mutat. 2025 Dec 11;2025:4806397. doi: 10.1155/humu/4806397 (PMC12714175; doi:10.1155/humu/4806397)
Supplement: Supplementary file 3 — Supporting Information 3 Supplementary raw data and images. The raw data and images generated in this study are uploaded to a zip file named “Raw data and images.” The raw data include data from PCR, CCK‐8, scratch, and Transwell invasion assays. The raw images also include images from the scratch and transwell invasion assays. [file HUMU-2025-4806397-s002.zip › Raw data and images/Raw data/CCK-8 results (BxPC-3 cells).xlsx]

## Sheet: CCK-8 assay (BxPC3 cell)
Time (0 day)			Time (1 day)			Time (2 day)			Time (3 day)
Samples	OD value (450nm)		Samples	OD value (450nm)		Samples	OD value (450nm)		Samples	OD value (450nm)
siNC	0.504667		siNC	0.723		siNC	1.24167		siNC	2.20467
siNC	0.471667		siNC	0.712		siNC	1.23967		siNC	2.31567
siNC	0.481667		siNC	0.702		siNC	1.24467		siNC	2.31967
siNC	0.468667		siNC	0.704		siNC	1.24567		siNC	2.30267
siNC	0.427667		siNC	0.716		siNC	1.24467		siNC	2.31267
siRNA#1	0.456667		siRNA#1	0.678		siRNA#1	1.06367		siRNA#1	1.81367
siRNA#1	0.452667		siRNA#1	0.683		siRNA#1	1.05567		siRNA#1	1.81067
siRNA#1	0.453667		siRNA#1	0.681		siRNA#1	1.05667		siRNA#1	1.82267
siRNA#1	0.448667		siRNA#1	0.687		siRNA#1	1.05367		siRNA#1	1.81967
siRNA#1	0.447667		siRNA#1	0.69		siRNA#1	1.05267		siRNA#1	1.81867
siRNA#2	0.456667		siRNA#2	0.69		siRNA#2	1.08867		siRNA#2	1.89767
siRNA#2	0.512667		siRNA#2	0.689		siRNA#2	1.09867		siRNA#2	1.89467
siRNA#2	0.463667		siRNA#2	0.69		siRNA#2	1.10267		siRNA#2	1.90867
siRNA#2	0.453667		siRNA#2	0.691		siRNA#2	1.09767		siRNA#2	1.89867
siRNA#2	0.468667		siRNA#2	0.68		siRNA#2	1.08667		siRNA#2	1.89167
Samples	Cell viability fold (0 day)	Cell viability fold (1 day)	Cell viability fold (2 day)	Cell viability fold (3 day)
siNC	1.07178	1.53547	2.63698	4.68215
siNC	1.0017	1.51211	2.63273	4.91788
siNC	1.02294	1.49087	2.64335	4.92638
siNC	0.995328	1.49512	2.64548	4.89027
siNC	0.908254	1.5206	2.64335	4.91151
siRNA#1	1.01062	1.50044	2.35394	4.01372
siRNA#1	1.00177	1.51151	2.33623	4.00708
siRNA#1	1.00398	1.50708	2.33845	4.03364
siRNA#1	0.992918	1.52036	2.33181	4.027
siRNA#1	0.990705	1.527	2.3296	4.02479
siRNA#2	0.969431	1.46476	2.31107	4.02845
siRNA#2	1.08831	1.46264	2.3323	4.02208
siRNA#2	0.984291	1.46476	2.34079	4.0518
siRNA#2	0.963063	1.46688	2.33017	4.03057
siRNA#2	0.994905	1.44353	2.30682	4.01571
