# Supplementary material for: Integrated Multiomics Unravels Hedgehog (HH) Signaling Characteristics in Pancreatic Cancer (PC) and DCBLD2 Regulates HH Signaling to Drive PC Progression
Source: Hum Mutat. 2025 Dec 11;2025:4806397. doi: 10.1155/humu/4806397 (PMC12714175; doi:10.1155/humu/4806397)
Supplement: Supplementary file 3 — Supporting Information 3 Supplementary raw data and images. The raw data and images generated in this study are uploaded to a zip file named “Raw data and images.” The raw data include data from PCR, CCK‐8, scratch, and Transwell invasion assays. The raw images also include images from the scratch and transwell invasion assays. [file HUMU-2025-4806397-s002.zip › Raw data and images/Raw data/CCK-8 results (PANC-1 cells).xlsx]

## Sheet: CCK-8 assay (PANC1 cell)
Time (0 day)			Time (1 day)			Time (2 day)			Time (3 day)
Samples	OD value (450nm)		Samples	OD value (450nm)		Samples	OD value (450nm)		Samples	OD value (450nm)
siNC	0.4104		siNC	0.7176		siNC	1.0278		siNC	1.395
siNC	0.4114		siNC	0.7216		siNC	1.0308		siNC	1.482
siNC	0.4124		siNC	0.7226		siNC	1.0438		siNC	1.494
siNC	0.4144		siNC	0.7376		siNC	1.0538		siNC	1.497
siNC	0.4234		siNC	0.7456		siNC	1.0908		siNC	1.517
siRNA#1	0.4024		siRNA#1	0.6186		siRNA#1	0.8678		siRNA#1	1.194
siRNA#1	0.4064		siRNA#1	0.6496		siRNA#1	0.8768		siRNA#1	1.2
siRNA#1	0.4074		siRNA#1	0.6706		siRNA#1	0.8788		siRNA#1	1.211
siRNA#1	0.4104		siRNA#1	0.6706		siRNA#1	0.8918		siRNA#1	1.219
siRNA#1	0.4124		siRNA#1	0.6716		siRNA#1	0.9128		siRNA#1	1.302
siRNA#2	0.3824		siRNA#2	0.5556		siRNA#2	0.8768		siRNA#2	1.185
siRNA#2	0.3864		siRNA#2	0.5976		siRNA#2	0.8788		siRNA#2	1.208
siRNA#2	0.4014		siRNA#2	0.6136		siRNA#2	0.8798		siRNA#2	1.229
siRNA#2	0.4024		siRNA#2	0.6276		siRNA#2	0.8808		siRNA#2	1.246
siRNA#2	0.4244		siRNA#2	0.6516		siRNA#2	0.9228		siRNA#2	1.317
Samples	Cell viability fold (0 day)	Cell viability fold (1 day)	Cell viability fold (2 day)	Cell viability fold (3 day)
siNC	0.990347	1.74854	2.50439	3.39912
siNC	0.992761	1.75401	2.50559	3.60233
siNC	0.995174	1.75218	2.53104	3.6227
siNC	1	1.77992	2.54295	3.61245
siNC	1.02172	1.76098	2.57629	3.5829
siRNA#1	0.986758	1.53728	2.15656	2.9672
siRNA#1	0.996567	1.59843	2.15748	2.95276
siRNA#1	0.999019	1.64605	2.15709	2.97251
siRNA#1	1.00638	1.63402	2.173	2.97027
siRNA#1	1.01128	1.62852	2.21339	3.15713
siRNA#2	0.957436	1.45293	2.29289	3.09885
siRNA#2	0.967451	1.54658	2.27433	3.12629
siRNA#2	1.00501	1.52865	2.19183	3.06178
siRNA#2	1.00751	1.55964	2.18887	3.09642
siRNA#2	1.06259	1.53534	2.17436	3.1032
