# Supplementary material for: Integrated Multiomics Unravels Hedgehog (HH) Signaling Characteristics in Pancreatic Cancer (PC) and DCBLD2 Regulates HH Signaling to Drive PC Progression
Source: Hum Mutat. 2025 Dec 11;2025:4806397. doi: 10.1155/humu/4806397 (PMC12714175; doi:10.1155/humu/4806397)
Supplement: Supplementary file 3 — Supporting Information 3 Supplementary raw data and images. The raw data and images generated in this study are uploaded to a zip file named “Raw data and images.” The raw data include data from PCR, CCK‐8, scratch, and Transwell invasion assays. The raw images also include images from the scratch and transwell invasion assays. [file HUMU-2025-4806397-s002.zip › Raw data and images/Raw data/PCR results (BxPC-3 cells).xlsx]

## Sheet: DCBLD2
Samples	DCBLD2 CT mean	GAPDH CT mean	▲CT	▲▲CT	▲▲CT	2-▲▲CT
Calibrator	22.56	13.82	8.74	0	0	1
NC	22.56	13.82	8.74	0	0	1
NC	22.13	13.92	8.21	-0.53	-0.53	1.44393
NC	22.01	13.92	8.09	-0.65	-0.65	1.56917
SiRNA#1	24.57	13.97	10.6	1.86	1.86	0.275476
SiRNA#1	24.48	14.12	10.36	1.62	1.62	0.325335
SiRNA#1	24.3	13.76	10.54	1.8	1.8	0.287175
SiRNA#2	24.53	13.97	10.56	1.82	1.82	0.283221
SiRNA#2	24.41	14	10.41	1.67	1.67	0.314253
SiRNA#2	24.13	14	10.13	1.39	1.39	0.381565

## Sheet: GLI1
Samples	GLI1 CT mean	GAPDH CT mean	▲CT	▲▲CT	▲▲CT	2-▲▲CT
Calibrator	27.11	13.82	13.29	0	0	1
NC	27.11	13.82	13.29	0	0	1
NC	27.2	13.92	13.28	-0.01	-0.01	1.00696
NC	27.18	13.92	13.26	-0.03	-0.03	1.02101
SiRNA#1	27.86	13.97	13.89	0.6	0.6	0.659754
SiRNA#1	28.32	14.12	14.2	0.91	0.91	0.532185
SiRNA#1	28.33	13.76	14.57	1.28	1.28	0.411796
SiRNA#2	28.53	13.97	14.56	1.27	1.27	0.41466
SiRNA#2	28.66	14	14.66	1.37	1.37	0.386891
SiRNA#2	28.41	14	14.41	1.12	1.12	0.460094

## Sheet: PTCH1
Samples	PTCH1 CT mean	GAPDH CT mean	▲CT	▲▲CT	▲▲CT	2-▲▲CT
Calibrator	29.99	13.82	16.17	0	0	1
NC	29.99	13.82	16.17	0	0	1
NC	30.44	13.92	16.52	0.35	0.35	0.784584
NC	30.4	13.92	16.48	0.31	0.31	0.806642
SiRNA#1	30.72	13.97	16.75	0.58	0.58	0.668964
SiRNA#1	31.39	14.12	17.27	1.1	1.1	0.466516
SiRNA#1	31.32	13.76	17.56	1.39	1.39	0.381565
SiRNA#2	31.28	13.97	17.31	1.14	1.14	0.45376
SiRNA#2	31.42	14	17.42	1.25	1.25	0.420448
SiRNA#2	31.39	14	17.39	1.22	1.22	0.429283
