# Supplementary material for: Integrated Multiomics Unravels Hedgehog (HH) Signaling Characteristics in Pancreatic Cancer (PC) and DCBLD2 Regulates HH Signaling to Drive PC Progression
Source: Hum Mutat. 2025 Dec 11;2025:4806397. doi: 10.1155/humu/4806397 (PMC12714175; doi:10.1155/humu/4806397)
Supplement: Supplementary file 3 — Supporting Information 3 Supplementary raw data and images. The raw data and images generated in this study are uploaded to a zip file named “Raw data and images.” The raw data include data from PCR, CCK‐8, scratch, and Transwell invasion assays. The raw images also include images from the scratch and transwell invasion assays. [file HUMU-2025-4806397-s002.zip › Raw data and images/Raw data/PCR results (PANC-1 cells).xlsx]

## Sheet: DCBLD2
Samples	DCBLD2 CT mean	GAPDH CT mean	▲CT	▲▲CT	▲▲CT	2-▲▲CT
Calibrator	22.6	14.16	8.44	0	0	1
NC	22.6	14.16	8.44	0	0	1
NC	22.67	14.29	8.38	-0.06	-0.06	1.04247
NC	22.12	14.23	7.89	-0.55	-0.55	1.46409
SiRNA#1	24.98	14.04	10.94	2.5	2.5	0.176777
SiRNA#1	24.9	13.89	11.01	2.57	2.57	0.168404
SiRNA#1	24.96	14.01	10.95	2.51	2.51	0.175556
SiRNA#2	24.89	14.32	10.57	2.13	2.13	0.228458
SiRNA#2	25.16	14.23	10.93	2.49	2.49	0.178006
SiRNA#2	24.94	14.2	10.74	2.3	2.3	0.203063

## Sheet: GLI1
Samples	GLI1 CT mean	GAPDH CT mean	▲CT	▲▲CT	▲▲CT	2-▲▲CT
Calibrator	27.81	14.58	13.23	0	0	1
NC	27.81	14.58	13.23	0	0	1
NC	27.88	14.68	13.2	-0.03	-0.03	1.02101
NC	27.66	14.49	13.17	-0.06	-0.06	1.04247
SiRNA#1	28.77	14	14.77	1.54	1.54	0.343885
SiRNA#1	27.99	13.88	14.11	0.88	0.88	0.543367
SiRNA#1	28.32	13.99	14.33	1.1	1.1	0.466516
SiRNA#2	28.5	14.38	14.12	0.89	0.89	0.539614
SiRNA#2	28.14	13.8	14.34	1.11	1.11	0.463294
SiRNA#2	28.61	14.01	14.6	1.37	1.37	0.386891

## Sheet: PTCH1
Samples	PTCH1 CT mean	GAPDH CT mean	▲CT	▲▲CT	▲▲CT	2-▲▲CT
Calibrator	27.49	14.58	12.91	0	0	1
NC	27.49	14.58	12.91	0	0	1
NC	27.31	14.68	12.63	-0.28	-0.28	1.21419
NC	27.53	14.49	13.04	0.13	0.13	0.913831
SiRNA#1	28.9	14	14.9	1.99	1.99	0.251739
SiRNA#1	28.33	13.88	14.45	1.54	1.54	0.343885
SiRNA#1	28.79	13.99	14.8	1.89	1.89	0.269807
SiRNA#2	28.84	14.38	14.46	1.55	1.55	0.34151
SiRNA#2	28.32	13.8	14.52	1.61	1.61	0.327598
SiRNA#2	28.8	14.01	14.79	1.88	1.88	0.271684
