# Supplementary material for: Integrated Multiomics Unravels Hedgehog (HH) Signaling Characteristics in Pancreatic Cancer (PC) and DCBLD2 Regulates HH Signaling to Drive PC Progression
Source: Hum Mutat. 2025 Dec 11;2025:4806397. doi: 10.1155/humu/4806397 (PMC12714175; doi:10.1155/humu/4806397)
Supplement: Supplementary file 3 — Supporting Information 3 Supplementary raw data and images. The raw data and images generated in this study are uploaded to a zip file named “Raw data and images.” The raw data include data from PCR, CCK‐8, scratch, and Transwell invasion assays. The raw images also include images from the scratch and transwell invasion assays. [file HUMU-2025-4806397-s002.zip › Raw data and images/Raw data/Scratch results (BxPC-3 cells).xlsx]

## Sheet: Scratch assay (BxPC3 cell)
Scratch area (0 day)			Scratch area (1 day)			Scratch healing rate (100%)
Samples	Area		Samples	Area		siNC	51.9864
siNC	848268		siNC	407284		siNC	48.6435
siNC	803843		siNC	412825		siNC	53.8116
siNC	872234		siNC	402871		siRNA#1	36.4593
siRNA#1	877825		siRNA#1	557776		siRNA#1	27.7736
siRNA#1	809402		siRNA#1	584602		siRNA#1	26.6037
siRNA#1	829557		siRNA#1	608864		siRNA#2	25.0762
siRNA#2	831819		siRNA#2	623230		siRNA#2	33.7636
siRNA#2	834525		siRNA#2	552759		siRNA#2	27.9215
siRNA#2	792266		siRNA#2	571054
