# Supplementary material for: Integrated Multiomics Unravels Hedgehog (HH) Signaling Characteristics in Pancreatic Cancer (PC) and DCBLD2 Regulates HH Signaling to Drive PC Progression
Source: Hum Mutat. 2025 Dec 11;2025:4806397. doi: 10.1155/humu/4806397 (PMC12714175; doi:10.1155/humu/4806397)
Supplement: Supplementary file 3 — Supporting Information 3 Supplementary raw data and images. The raw data and images generated in this study are uploaded to a zip file named “Raw data and images.” The raw data include data from PCR, CCK‐8, scratch, and Transwell invasion assays. The raw images also include images from the scratch and transwell invasion assays. [file HUMU-2025-4806397-s002.zip › Raw data and images/Raw data/Scratch results (PANC-1 cells).xlsx]

## Sheet: Scratch assay (BxPC3 cell)
Scratch area (0 day)			Scratch area (1 day)			Scratch healing rate (100%)
Samples	Area		Samples	Area		siNC	53.4451
siNC	1.06917e+06		siNC	497750		siNC	55.4845
siNC	1.12059e+06		siNC	498837		siNC	55.3573
siNC	1.12289e+06		siNC	501290		siRNA#1	35.112
siRNA#1	1.06996e+06		siRNA#1	694275		siRNA#1	37.2798
siRNA#1	1.13632e+06		siRNA#1	712701		siRNA#1	32.493
siRNA#1	1.14269e+06		siRNA#1	771393		siRNA#2	41.046
siRNA#2	1.17107e+06		siRNA#2	690391		siRNA#2	38.5152
siRNA#2	1.17637e+06		siRNA#2	723288		siRNA#2	38.637
siRNA#2	1.18648e+06		siRNA#2	728060
