# Supplementary material for: Integrated Multiomics Unravels Hedgehog (HH) Signaling Characteristics in Pancreatic Cancer (PC) and DCBLD2 Regulates HH Signaling to Drive PC Progression
Source: Hum Mutat. 2025 Dec 11;2025:4806397. doi: 10.1155/humu/4806397 (PMC12714175; doi:10.1155/humu/4806397)
Supplement: Supplementary file 3 — Supporting Information 3 Supplementary raw data and images. The raw data and images generated in this study are uploaded to a zip file named “Raw data and images.” The raw data include data from PCR, CCK‐8, scratch, and Transwell invasion assays. The raw images also include images from the scratch and transwell invasion assays. [file HUMU-2025-4806397-s002.zip › Raw data and images/Raw data/Transwell results (BxPC-3 cells).xlsx]

## Sheet: Transwell-invasion (BxPC3 cell)
Samples	Cell count (2 day)
siNC	244
siNC	197
siNC	215
siRNA#1	109
siRNA#1	111
siRNA#1	84
siRNA#2	122
siRNA#2	142
siRNA#2	115
